# Supplementary material for: Organ protection via core temperature control in Type A aortic dissection using pure hypothermia alone
Source: J Cardiothorac Surg. 2026 Feb 28;21:171. doi: 10.1186/s13019-026-03915-2 (PMC13064289; doi:10.1186/s13019-026-03915-2)
Supplement: Supplementary file 1 — Supplementary Material 1. [file 13019_2026_3915_MOESM1_ESM.xlsx]

## Sheet: Sheet1
Comparison of Characteristics After Stabilized Weight Adjustment (LMH vs MH)
	Before adjustment		After adjustment
Variable	SMD		LMH	MH	SMD	Variance ratio
Age	0.236574		69.7262	69.1327	0.0453261	1.48909
Sex(M/F)	0.0623406		0.441366	0.563304	-0.2431	1.02794
Body mass index	-0.349276		22.6116	23.1839	-0.143708	1.01374
Renal insufficiency	0.465065		0.111177	0.0686793	0.147182	1.58441
Old cerebrovascular accident	0.212037		0.110748	0.090513	0.0665477	1.22692
Neurological deficit	-0.037855		0.206574	0.224415	-0.0429489	0.965748
Hemodynamic instability	0.296395		0.0925987	0.184109	-0.26503	0.573667
Cardiopulmonary resuscitation	-0.0728656		0.031679	0.0609781	-0.13851	0.54942
Malperfusion
Coronary	-0.0062839		0.0109515	0.0311109	-0.139764	0.368525
Carotid	0.296232		0.193487	0.107711	0.238647	1.66518
Extremities	-0.304514		0.0820164	0.109279	-0.0918824	0.793272
Visceral, renal	0.0375639		0.0527021	0.116452	-0.228679	0.497623
Circulatory arrest time	0.784741		19.6815	20.3179	-0.131666	1.09486
Cardiopulmonary bypass time	0.540992		103.479	107.264	-0.124434	0.438551
Comparison of Characteristics After Stabilized Weight Adjustment (HMH vs MH)
	Before adjustment		After adjustment
	SMD		HMH	MH	SMD	Variance ratio
Age	0.330022		69.3666	69.1327	0.0191917	1.15757
Sex(M/F)	-0.0909431		0.543346	0.563304	-0.0400206	1.0047
Body mass index	-0.15791		23.37	23.1839	0.0466558	1.01999
Renal insufficiency	0.1389		0.103016	0.0686793	0.122412	1.43899
Old cerebrovascular accident	0.168285		0.100505	0.090513	0.0338873	1.09388
Neurological deficit	-0.115686		0.203673	0.224415	-0.0504165	0.92819
Hemodynamic instability	-0.0698615		0.147298	0.184109	-0.0987845	0.832877
Cardiopulmonary resuscitation	-0.156387		0.0789802	0.0609781	0.0703816	1.26541
Malperfusion
Coronary	-0.0353295		0.0299441	0.0311109	-0.0067596	0.959875
Carotid	0.117274		0.125449	0.107711	0.0551126	1.13705
Extremities	-0.12535		0.0942255	0.109279	-0.0496369	0.873384
Visceral, renal	-0.0848477		0.118075	0.116452	0.0050283	1.00811
Circulatory arrest time	0.349717		20.1079	20.3179	-0.0451017	0.943015
Cardiopulmonary bypass time	0.2127		101.994	107.264	-0.175694	0.398913
SMD, standardized mean difference	HMH, high moderate hypothermia
MH, mild hypothermia	LMH, low moderate hypothermia
